# Supplementary material for: Characterization and Preparation of Nanostructured Al2Fe3Si3 Thermoelectric Materials
Source: Materials (Basel). 2025 Nov 15;18(22):5193. doi: 10.3390/ma18225193 (PMC12654535; doi:10.3390/ma18225193)
Supplement: Supplementary file 1 [file materials-18-05193-s001.zip]

Archive with 1 entries (1 files):
- materials-3952993-supplementary.pdf
